# Supplementary material for: Discovery of Novel 2‑Morpholine Tetrahydroisoquinoline CXCR4 Antagonists with Unique Properties
Source: J Med Chem. 2026 Apr 6;69(8):9009–50. doi: 10.1021/acs.jmedchem.5c03471 (PMC13126686; doi:10.1021/acs.jmedchem.5c03471)
Supplement: Supplementary file 2 [file jm5c03471_si_002.csv]

COMPOUND ID	SMILES STRING	CXCR4 Ca2+ FLUX IC50 (nM)	CXCR4 cAMP IC50 (nM)	mAChR Ca2+ FLUX IC50 (nM)	PAMPA Pc (nm/s) pH 7.4	PAMPA Pc (nm/s) pH 5.5	CP450 3A4 IC50 (nM)	CP450 2D6 IC50 (nM)	Metabolic Stability Mouse	Metabolic Stability Rat	Metabolic Stability Human
									% remaining at 10 min.	% Remaining at 10 min.	% remaining at 10 min.
15	NCCCCN(C[C@@H]1NCC2=C(C(Cl)=CC=C2)C1)[C@H]3CCCC4=C3N=CC=C4	8.60±0.00	>10000				13.7	0.49	65.4		75.2
16	NCCCCN(C[C@@H]1NCC2=C(C=C(Cl)C=C2)C1)[C@H]3CCCC4=C3N=CC=C4	9.33±0.00	51.2±6.76				>20	0.54	27.5		95.2
17	NCCCCN(C[C@@H]1NCC2=C(C3=CC=CC=C3C=C2)C1)[C@H]4CCCC5=C4N=CC=C5	20.2±0.00	812±416				4.14	0.35	37.8		87.7
22	NCCCCN(C[C@@H]1NCC2=C(C(Br)=CC=C2)C1)[C@H]3CCCC4=C3N=CC=C4	24.5±0.00	49.6±6.59				13.5	0.33	84.4		77.3
23	NCCCCN(C[C@H]1NCC2=C(C(Br)=CC=C2)C1)[C@H]3CCCC4=C3N=CC=C4	178±27.0	298±87.0				9.76	0.57	73		96.1
24	NCCCCN(C[C@@H]1NCC2=C(C=CC(Cl)=C2)C1)[C@H]3CCCC4=C3N=CC=C4	21.4±0.00	125±69				>20	0.42	2.75		84.7
25	NCCCCN(C[C@@H]1NCC2=C(C=CC(Cl)=C2)C1)[C@H]3CCCC4=C3N=CC=C4	90.9±0.00	>10000				>20	0.04	100		100
26	NCCCCN(C[C@@H]1NCC2=C(C(N3CCNCC3)=CC=C2)C1)[C@H]4CCCC5=C4N=CC=C5	94.4±0.00	52.3±6.18				>20	>20	N.D.		100
27	NCCCCN(C[C@H]1NCC2=C(C(N3CCNCC3)=CC=C2)C1)[C@H]4CCCC5=C4N=CC=C5	801±0.00	159±41.8				>20	14.5	73		100
28	NCCCCN(C[C@@H]1NCC2=C(C(N3CCOCC3)=CC=C2)C1)[C@H]4CCCC5=C4N=CC=C5	30.1±16	45.5±14.1				>20	18.9	76.9		92.3
39	NCCCCN(C[C@@H]1NCC2=C(C(N3CCC(F)(F)CC3)=CC=C2)C1)[C@H]4CCCC5=C4N=CC=C5	30	163±33.1				13	3.5	90.7		100
40	O=C(N)NCCCCN(C[C@@H]1NCC2=C(C(N3CCOCC3)=CC=C2)C1)[C@H]4CCCC5=C4N=CC=C5	41	187±26.0				9.57	>20	68.5		33.5
42	C12=C(N=CC=C2)[C@@H](N(C[C@@H]3NCC4=C(C(N5CCOCC5)=CC=C4)C3)CCCC6CCNCC6)CCC1	18	136±36				>20	>20	87.3		72.8
44	CN(C1CCC(F)(F)CC1)CCCCN(C[C@@H]2NCC3=C(C(N4CCOCC4)=CC=C3)C2)[C@H]5CCCC6=C5N=CC=C6	61	377±270				>20	>20	78.5		30.2
45	CN(C[C@@H]1NCC2=C(C(N3CCOCC3)=CC=C2)C1)[C@H]4CCCC5=C4N=CC=C5	23.8±11.5	8.25±4.00				>20	4.28	0.71	0.71	46
46	CCN(C[C@@H]1NCC2=C(C(N3CCOCC3)=CC=C2)C1)[C@H]4CCCC5=C4N=CC=C5	9.6	76.6±21.2				>20	3.1	17.3		17.9
47	CCCN(C[C@@H]1NCC2=C(C(N3CCOCC3)=CC=C2)C1)[C@H]4CCCC5=C4N=CC=C5	88	453±110				17.1	18.9	65.9		12.3
48	CCCCN(C[C@@H]1NCC2=C(C(N3CCOCC3)=CC=C2)C1)[C@H]4CCCC5=C4N=CC=C5	120	281±162				8.1	2.58	61.1		19.3
49	FC(F)(F)CCCN(C[C@@H]1NCC2=C(C(N3CCOCC3)=CC=C2)C1)[C@H]4CCCC5=C4N=CC=C5	130	444±166				9.6	>20	36.4		19.4
50	NCCN(C[C@@H]1NCC2=C(C(N3CCOCC3)=CC=C2)C1)[C@H]4CCCC5=C4N=CC=C5	250	177±67.4				12.4	>20	100		97.2
53	OCCCCN(C[C@@H]1NCC2=C(C(N3CCOCC3)=CC=C2)C1)[C@H]4CCCC5=C4N=CC=C5	26	1053±820				17.3	>20	45.6		31.8
58	C12=C(N=CC=C2)[C@@H](N(C[C@@H]3NCC4=C(C(N5CCOCC5)=CC=C4)C3)CCCN6CCNCC6)CCC1	145±0.0	104±36.4				>20	>20	99.7		80.7
61	CCN1CCN(CCCN(C[C@@H]2NCC3=C(C(N4CCOCC4)=CC=C3)C2)[C@H]5CCCC6=C5N=CC=C6)CC1	19	387±176				17.3	>20	84		56.6
71	C[C@H]1OCCN(C2=CC=CC3=C2C[C@H](CN(C)[C@H]4CCCC5=C4N=CC=C5)NC3)C1	40	23.2±10.7				>20	6.2±0.34	29		37.6
72	C[C@@H]1OCCN(C2=CC=CC3=C2C[C@H](CN(C)[C@H]4CCCC5=C4N=CC=C5)NC3)C1	270	173±79.3				6.0±2.8	11.1±0.6	10		26.4
73	CN(C[C@@H]1NCC2=C(C(N3C[C@H](C)O[C@H](C)C3)=CC=C2)C1)[C@H]4CCCC5=C4N=CC=C5	4705	1210±594				15.8	4.9	6.3		13.8
74	CN(C[C@@H]1NCC2=C(C(N3C[C@@](O4)([H])CC[C@@]4([H])C3)=CC=C2)C1)[C@H]5CCCC6=C5N=CC=C6	80	42.0±6.28				16.8±2.4	9.8±0.47	38.7		36.8
75	OC[C@@H]1CN(C2=CC=CC3=C2C[C@H](CN(C)[C@H]4CCCC5=C4N=CC=C5)NC3)CCO1	78	37.8±12.7				14.9±6.4	>20	38		94.4
76	OC[C@H]1CN(C2=CC=CC3=C2C[C@H](CN(C)[C@H]4CCCC5=C4N=CC=C5)NC3)CCO1	50	82.4±29.2				16.0±1.5	>20	42.6		80.6
77	CN(C[C@@H]1NCC2=C(C(N3[C@@]4([H])CO[C@@](C4)([H])C3)=CC=C2)C1)[C@H]5CCCC6=C5N=CC=C6	120	164.7±41.8				6.0±0.9	>20	29.7		63.6
78	CN(C[C@@H]1NCC2=C(C(N3C[C@]4([H])CO[C@@]3([H])C4)=CC=C2)C1)[C@H]5CCCC6=C5N=CC=C6	31	55.0±20.0				3.5±0.7	>20	36.9		48.5
79	C[C@@H]1COCCN1C2=CC=CC3=C2C[C@H](CN(C)[C@H]4CCCC5=C4N=CC=C5)NC3	32	81.7±50.8				17.3±7.1	>20	29.3		5.3
80	C[C@H]1COCCN1C2=CC=CC3=C2C[C@H](CN(C)[C@H]4CCCC5=C4N=CC=C5)NC3	57	51.7±30.7				9.3±8.9	>20	49.7		9.7
81	O=C1N(C2=CC=CC3=C2C[C@H](CN(C)[C@H]4CCCC5=C4N=CC=C5)NC3)CCOC1	68.9	48.3±6.62				32.6±5.0	>50	83.2		79.1
82	CN1CC2=C(C(N3CCOCC3)=CC=C2)C[C@@H]1CN(C)[C@H]4CCCC5=C4N=CC=C5	571	47.1±16.0				>20	11.5	5		12
85	CN(C[C@@H]1NCC2=C(C(N3CCOCC3)=CC=C2)C1)CC4=NC=C(C)C=C4C	28	412±284				12.2±0.4	13.0±4.8	54.5		43.2
86	O=C1N(C2=CC=CC3=C2C[C@H](CN(CC4=NC=C(C)C=C4C)C)NC3)CCOC1	1000	7110±2000				17.4±1.6	>20	73.5		81.4
91	CC1=CC2=C(N=C1)[C@@H](N(C)C[C@@H]3NCC4=C(C(N5CCOCC5)=CC=C4)C3)CCC2	98	27.8+25.2				13.1+1.0	7.2+1.2	35		41
92	O=C1N(C2=CC=CC3=C2C[C@H](CN(C)[C@H]4CCCC5=C4N=CC(C)=C5)NC3)CCOC1	23	125+96				14.0+9.0	28.0+2.0	80		86
93	CN(CC1NCC2=C(C(N3CCOCC3)=CC=C2)C1)[C@H]4CCOC5=CC=CN=C54	26	83.8±42.4				4.6±0.1	10.4±4.2	80.9		73.5
94	O=C1N(C2=CC=CC3=C2C[C@H](CN([C@H]4CCOC5=CC=CN=C54)C)NC3)CCOC1	650	1600±970				>20	>20	87.2		84.7
97	[H][C@@]12CCCN(C[C@@H]3NCC4=C(C(N5CCOCC5)=CC=C4)C3)[C@]1([H])C6=NC=CC=C6CC2	50	313±135				8.7±0.4	11.0±3.5	51.4		35.3
98	O=C1N(C2=CC=CC3=C2C[C@H](CN4CCC[C@@]5([H])CCC6=CC=CN=C6[C@@]45[H])NC3)CCOC1	2700	327±223				>20	>20	69.3		61.5
101	CN(C[C@@H]1NCC2=C(C(N3CCOCC3)=CC=C2)C1)C4=C5N=CC=CC5=CC=C4	180	5590±2850				3.4±1.4	4.3±0.25	71.3		61.4
